# Supplementary material for: Binding Properties of RNA Quadruplex of SARS-CoV-2 to Berberine Compared to Telomeric DNA Quadruplex
Source: Int J Mol Sci. 2022 May 19;23(10):5690. doi: 10.3390/ijms23105690 (PMC9145931; doi:10.3390/ijms23105690)
Supplement: Supplementary file 1 [file ijms-23-05690-s001.zip]

Archive with 1 entries (1 files):
- ijms-1701777-supplementary.pdf
